# Supplementary material for: Genome-Wide Gene Expression Profiling Defines the Mechanism of Anticancer Effect of Colorectal Cancer Cell-Derived Conditioned Medium on Acute Myeloid Leukemia
Source: Genes (Basel). 2022 May 15;13(5):883. doi: 10.3390/genes13050883 (PMC9171579; doi:10.3390/genes13050883)
Supplement: Supplementary file 1 [file genes-13-00883-s001.zip]

Archive with 2 entries (2 files):
- genes-1650436 supplementary figures.pdf
- genes-1650436 supplementary tables.pdf
